# Supplementary material for: Heme oxygenase-independent bilin biosynthesis revealed by a hmox1 suppressor screening in Chlamydomonas reinhardtii
Source: Front Microbiol. 2022 Aug 8;13:956554. doi: 10.3389/fmicb.2022.956554 (PMC9393634; doi:10.3389/fmicb.2022.956554)
Supplement: Supplementary file 2 [file Table_1.XLSX]

## Sheet: Sheet1
Table S1. Primers used in this study
Purpose	Primer name	Primer sequences (5'to 3')	Remark
Mating type test	CrMTP2F	GCTGGCATTCCTGTATCCTTGACGC	Mating type plus, mt+
	CrMTP2R	GCGGCGTAACATAAAGGAGGGTCG
	CrMTM3F	CGACGACTTGGCATCGACAGGTGG	Mating type minus, mt-
	CrMTM3R	CTCGGCCAGAACCTTTCATAGGGTGG
TAIL-PCR	DP4	CTTCGAGGTGTTCGAGGAGACCC	Specific primers of pHyg3 downstream (close to the region of 3’rbcs2 terminator)
	DP3	CGCTGGATCTCTCCGGCTTCACC
	DP2	GCCCCCGGCGCCTGATAAGG
	UP4	GGTGTCGGGGCTGGCTTAACTA	Specific primers of pHyg3 upstream (close to the region of β-tub promoter)
	UP3	ATGCGGCATCAGAGCAGATTGTA
	UP2	GTGCGGGCCTCTTCGCTATTAC
	RMD227	NTCGWGWTSCNAGC	Degenerate primer
Plasmid insertion site confirmation	HO1-F	GGTGATGCAATTTGGCCGCAT	Confim the pBC1 insertion in hmox1, and pBC1/pHyg3 insertions in ho1su1
	HO1-R	GGCGTCCACTGCAAACGACA
	pBC1-F	CGCGGCCCTTCCAGAGCTT
	pHyg3-R	CTGGTGATGAGCCGGATGAC
5'RACE	G1	GCCTCCTTCTCGCCCTCCTT	Specific primers targeting to coding region of HMOX1
	G2	AGGCGCCTGGTCCTTCGTAT
	G3	AGCCCTTGTCCTTCTCCGTC
	Qc	CCAGTGAGCAGAGTGACGAGGACTCGAGCTCAAGCCCCCCCCCCCCCCCCCC	Hybrid primers for 5'RACE
	Qo	CCAGTGAGCAGAGTGACG
	Qi	GAGGACTCGAGCTCAAGC
	M13F	TGTAAAACGACGGCCAGT	Amplify PCR fragments from colonies containg 5'RACE products
	M13R	CAGGAAACAGCTATGACC
RT-PCR	F0 (4A+)	TTCTCACTCGTTCGATAACA	Confirm the transcripts of HMOX1 in 4A+, hmox1 and ho1su1
	F0 (hmox1)	CAGTCCTGTAGCTTCATACA
	F0 (ho1su1)	AGGGATTTTGGTCATGAG
	F1	ATGCTTCTGTCCTCTCGATC
	F2	GGTGCTGACGGAGAAGGACAA
	F3	CTTTCGAGCGCCTTGTCAAC
	R1	TCCAGGTGCTCGTTTACGTC
Antibiotic resistance cassette confirmation	pHyg3-F	AAGATGTTGGTCCCGTGCAG	Verification of paromomycin cassette
	pHyg3-R	CTGGTGATGAGCCGGATGAC
	pBC1-F1	CCAGCTTTTCCTCCGATACC	Verification of hygromycin cassette
	pBC1-R	GTTTGTCAAGGTGGCAGCTC
